# Supplementary material for: Psycho-Behavioural Segmentation in Food and Nutrition: A Systematic Scoping Review of the Literature
Source: Nutrients. 2021 May 25;13(6):1795. doi: 10.3390/nu13061795 (PMC8226652; doi:10.3390/nu13061795)
Supplement: Supplementary file 1 [file nutrients-13-01795-s001.zip]

Archive with 4 entries (4 files):
- Supplementary file 1.pdf
- Supplementary File 2.pdf
- Supplementary File 3.xlsx
- Supplementary File 4.pdf
