# Supplementary material for: Psycho-Behavioural Segmentation in Food and Nutrition: A Systematic Scoping Review of the Literature
Source: Nutrients. 2021 May 25;13(6):1795. doi: 10.3390/nu13061795 (PMC8226652; doi:10.3390/nu13061795)
Supplement: Supplementary file 1 [file nutrients-13-01795-s001.zip › Supplementary File 3.xlsx]

## Sheet: Data extraction
Title	Authors	Year	Journal	Country (of data collection)	Underlying theories?	Purpose/aims * provide both if available*	Qualitative or quantitative	Participant population (e.g. students, paid participants)	Inclusion criteria for participants?	No. Participants	Mean age (SD) or median (IQR) or range or n(%)	Gender (n) %	Other sample demographics	Instrument/s used (e.g. FCQ)	Basis for segmentation (i.e. which variables were used to segment population)	Post hoc (after collection) or a-priori (defined before)?	Segmentation method (e.g. cluster analysis)	Type of analysis (e.g. k-means)	Statistical tests (e.g. T test)	No. segments	Names & all descriptions (detailed) of segments	Demographics of segments/main characterising differences	Key findings/summary/conclusions	Was anything done to target identified segments? Did they use the segments for further research?	Notes
Importance of intrinsic and extrinsic quality food characteristics by different consumer segments	Brečić, Ruzica; Mesić, Željka; Cerjak, Marija	2017	British Food Journal	Croatia	N/R	Purpose: To examine intrinsic and extrinsic food quality characteristics and the relative importance placed on these characteristics by different consumer segments. Moreover, relationship between segments of consumers and consumption frequency of differentiated food products (traditional, functional and organic) was analysed.	Quantitative	Volunteers - Based on Croatian census data with three-stage stratified random sampling to ensure the sample was nationally representative. Does not mention paying participants so assume volunteer	N/R	500	Mean 47.6 years 18-34 years: 28.6% 35-54 years: 34.6% 55+ years: 36.8%	Female: 266 (53.2%) Male: 234 (46.8%)	Education Majority had secondary education as the highest (51.2%) BMI Majority normal BMI (44.5%) Settlement type: Urban living 57.6%	Modified Food Choice Questionnaire (FCQ) 20 statements under the factors of health and sensory, price, digestion, convenience	As input variables in the exploratory factor analyses, 20 Food Choice Questionnaire statements were used: It is important to me that the food I eat on a typical day… Factor 1: Health and sensory characteristics Tastes good Contains natural ingredients Is nutritious Smells nice Contains a lot of vitamins and minerals Contains no artificial ingredients Has a pleasant texture Looks nice Is high in p…	Post-hoc	Cluster analysis	Ward's method	Chi-squared (χ2) tests were performed to examine the differences between clusters	4	Segment 1: Healthy and Tasty Food Lovers - Sensitive to intrinsic food properties - Worried about additives/artificial ingredients - Prefer food with vitamins/minerals which tastes good - Like food that looks good, is familiar and has environmentally friendly packaging - Food preparation, availability, price and country of origin not important - Most frequently eat all three types of specialty fo…	Segment 1: Healthy and Tasty Food Lovers - highest level of education - 23.6% of all respondent - 44% male, 56% female, - Two-thirds live with partners - Highest level of education - Consider their health as good (62%) or moderate (30%) Segment 2: Convenient Consumers - youngest segment - 26.9% of all respondents - 58% male, 42% female - 34% single - 47% under 40 years (this segment represents th…	Sensory motives (sensory appeal and health) were the most important determinants of food, price and availability was the second most important characteristic followed by weight control. Convenience was found to be a less important motive for food choice than sensory appeal, health, price, and weight control. Information on consumers’ attitudes towards food, the importance of different food qualit…	No
A social marketing perspective of young adults' concepts of eating for health: Is it a question of morality?	Brennan, L.; Klassen, K.; Weng, E.; Chin, S.; Molenaar, A.; Reid, M.; Truby, H.; McCaffrey, T.A.	2020	International Journal of Behavioural Nutrition and Physical Activity	Australia	Transtheoretical model of behaviour change informed analysis	Aim: To describe the findings of extended online conversations with young adults discussing health and food-related topics.	Qualitative	Paid participants - received $100 gift voucher with the opportunity to get $100 more if they participated more than others	Young adults (18–24 years old) using social media at least twice daily, living in Australia, were eligible to participate	195	18-21 years: 109 (56%) 22-24 years: 86 (44%) Mean age: 21 ± 2 years	Female: 119 (61%) Male: 75 (39%)	- 70% currently studying - 42% live with parents - 27% spoke a language other than English at home - 66% use social media to talk about their health - 55% in normal weight range - 39% reported spending less than AU$40/week	N/A	Common themes associated with healthy eating behaviours and attitudes. Young adults with similar dietary behaviours and attitudes towards eating were grouped together into segments. The conceptual framework used was based on religion due to the young adults' moralistic language	Post-hoc	Thematic analysis (qualitative) to apply a conceptual framework	N/A	N/A	3	Segment 1: Saints Saints were described as those who are in agreement with the ideals and behaviours associated with healthy eating and were in the action or maintenance stages of behaviour change. They are exemplars for other young adults and are set apart by their adherence to healthy eating patterns. However, they are also characterised by balance: they can eat discretionary foods without feel…	- Place along the continuum of transtheoretical model of behaviour change: Segment 1: Saints - Action and maintenance - Saints agree with healthy ideals and are in the action and maintenance stage of behaviour change - Self determination higher Segment 2: Sinners - Precontemplation - Oppose the ideals - Self determination lower Segment 3: Person in the pew - Contemplation and preparation - Believ…	Most people had an interest in health, but struggled to live healthily. Some people actively opposed healthy living (sinners).	No	Qualitative research so the usual techniques for analysis were not used. Demographics not included for each segment
Food skills confidence and household gatekeepers' dietary practices.	Burton, Melissa; Reid, Mike; Worsley, Anthony; Mavondo, Felix	2017	Appetite	Australia	Theory of planned behaviour Items related to attitude to healthy eating, perceived behavioural control, healthy eating intentions and familial support for provision of healthy food variables were drawn from the theory of planned behaviour	Aim: To determine the role of gatekeepers' confidence in food-related skills and nutrition knowledge on food practices in the home.	Quantitative	Australian adults selected from the Global Market Insite research database. *Does not state that they were incentivised or paid. However because it is a database there is likely to be costs?	Respondents were eligible to complete the survey if they were the main household food shopper and food preparer	1059	>18 years 18-30 years: 16.1% 31-40 years: 24.3% 41-50 years: 22.6% 51-60 years: 23.4% 61+ years: 13.7%	Female: 685 (64.7%) Male: 374 (35.3%)	Highest education - Majority highest education was high school (34.8%) Income - 51% had income less than $60,000 Family status - 56.4% were a couple with children at home Household size - 28.5% had household size of 3 Gatekeeper BMI - Majority were healthy weight (34.5%) - Overweight (33.4%)	Scales were based on the Theory of planned behaviour, Food Related Lifestyle Model and other prior work (see paper for all details) Variables were measured on a 7-point Likert-type scale. Gatekeeper confidence - Perceived food skills - Perceived nutrition knowledge Perceptions and attitudes - Attitude to healthy eating - Perceived behavioural control - Barriers to eating healthy - Familial suppor…	The clusters were determined based on six individual items from two scales, “cooking capabilities” and “nutrition knowledge” Perceived cooking capabilities 1. I consider myself to be an excellent cook 2. Compared to the average person, I know a lot about cooking 3. I have a lot of knowledge about how to cook using different methods Perceived Nutrition knowledge 4. I have a high level of nutrition…	Post-hoc	Cluster analysis	2 step (N/R which type)	Cronbach alpha. Chi-square tests and one-way ANOVAs were used to compare the groups on the dependent variables	3	Segment 1: Low Confidence for nutrition knowledge and cooking capability - 22.9% of participants - Lowest scores for all six confidence items - Total mean perceived nutrition knowledge and confidence score 2.96/7 - Most likely to report impulse purchasing Segment 2: Moderate Confidence for nutrition knowledge and cooking capability - 48.3% of participants (largest segment) - Total mean nutrition …	No significant differences between the three clusters for gender, age, or the presence of children under 18 years living at home While the mean BMI for each group was in the overweight range, the low confidence group had a higher mean BMI Segment 1: Low Confidence for nutrition knowledge and cooking capability - Generally less educated (significantly more likely to have only completed high school…	Household food gatekeepers with high food skills confidence were more likely to engage in several healthy food practices, while those with low food skills confidence were more likely to engage in unhealthy food practices. Food education strategies aimed at building food-skills and nutrition knowledge will enable current and future gatekeepers to make healthier food decisions for themselves and fo…	No
Food Choice Questionnaire in an African country-Application and validation in Cape Verde	Cabral, Diva; de Almeida, Maria Daniel Vaz; Cunha, Luis Miguel	2017	Food Quality and Preference	Cape Verde	N/R	Aim: To assess the attitudes and food choice criteria of the Cape Verdean population. The main objectives are: 1. Evaluate the applicability of the FCQ in Cape Verde 2. Establish the relative importance of different food choice criteria 3. Identify consumer groups according to food choice motives	Quantitative	Volunteers - Randomly recruited in their house, workplace, health centres and central locations such as squares and markets. All individuals participated freely, without incentive or reward	Subjects living in the island of Santiago, aged 18 years and above, without self-reported history of chronic disease.	Study 1: 433 Study 2: 119	Study 1: 35.9 ± 6.4 years Study 2: 35.2 ± 17.7 years	Study 1: Female: 279 (64.4%) Male: 154 (35.6%) Study 2: Female: 65.4% Male: 34.6%	Study 1: - Majority aged 18-29 (48.5%) - Majority had secondary education (65.4%) Study 2: - 59.6% in rural areas - 14.4% no education	Portuguese version of the Food Choice Questionnaire (FCQ) - A multidimensional measure that simultaneously evaluates the various factors that have an impact on daily food choices - Evaluated on a seven-point scale, going from 1-totally disagree, to 7-totally agree	FCQ factors: Questions were introduced by the affirmative sentence “It’s important to me that the food I eat on a typical day...” Factor 1: Nutritional aspect and Diet Contains a lot of vitamins and mineral Is nutritious Is high in proteins Helps me control my weight Is high in fibre and roughage Is low in calories Is low in fat Factor 2: Sensory appeal Has a pleasant texture Smells nice Tastes g…	Post-hoc	Cluster analysis	2 step - Hierarchical cluster analysis (Ward's method) followed by a K‐mean clustering	Factor analysis. Kruskal-Wallis test followed by the Mann-Whitney test when significant differences were identified to test the mean differences between factors by each group.	3	Segment 1: Healthy Study 1: 12% of total participants Assign higher ratings to natural content, wellbeing, nutritional aspects and diet Gave the least importance to price, familiarity and convenience Study 2: 25% of participants Segment 2: Hedonists Study 1: 35.7% of total participants Gave the highest rating to sensory appeal Assign lower ratings to natural content, wellbeing, and nutritional as…	Segment 1: Healthy Study 1: Aged 32.49 ± 1.65 years 43% completed secondary education and 39% were educated at a higher level The Healthy group has a higher level of education, live mostly in the city and have fewer children. Segment 2: Hedonists Study 1: Aged 34.59 ± 1.25 years 11% were educated at the higher-level Segment 3: Engaged Study 1: Aged 36.65 ± 1.20 years 20.18% were educated at the h…	Wellbeing was a main factor for food choice. Results suggest that the FCQ is an appropriate instrument to assess food choices by the Cape Verdean population. The study found that the three groups differ significantly in the majority of the evaluated factors and between Healthy and Hedonist there are significant differences in all factors, demonstrating the vast differences between the profiles. T…	No	Results say 443 participants, but Table 1 has 433. This study does a test and then a re-test to determine the suitability of the FCQ for the Cape Verde population. The first test is classified as study 1, and retest as study 2. Study 2 lacks information about the segmentation method. Not as much demographic information for Study 2 either, so have added as much as possible.
Exploring the functional mealtime associations of older adults through consumer segmentation and a means-end chain approach.	den Uijl, Louise C; Jager, Gerry; de Graaf, Cees; Kremer, Stefanie	2016	Appetite	The Netherlands	N/R	Senior consumers are a rapidly growing and highly heterogeneous part of the world's population. This group does not always meet its recommended protein intake, which can negatively impact on their physical functioning and quality of life. To date, little is known about their motivations to consume protein- rich meals. Aim: To identify consumer segments within the group of vital community-dwelling…	Study 1: Quantitative Study 2: Qualitative	Study 1: Volunteers - The participants were members of the SenTo panel (Dutch abbreviation of Senioren van de Toekomst: Seniors of the Future) Study 2: Subgroup from the segmentation study participants (study I)	Study 1: The membership criteria for the SenTo panel are: being at least 55 years old, being able to go out independently (for example for grocery shopping), being capable of working online with a computer, and being fluent in Dutch. Part 2: The participants were selected only when they reported cooking at least two to three times per week and eating their warm meal in the evening	Study 1: 392 Study 2: 40	Study 1: 65.8 ± 5.9 years Study 2: 66.9 ± 4.8 years	Study 1: Female: 240 (59.7%) Male: 158 (40.3%) Study 2: Female 20: (50%) Male: 20 (50%)	Marital status Majority in both Study 1 & 2 were married/living together Study 1: 85% Study 2: 81%	15 EsSense profile emotions Explored emotions for seven mealtimes: breakfast, morning snack, lunch, afternoon snack, dinner, dessert, and evening snack Mealtime functionality questionnaire The participants rated 13 functionality constructs (hunger, habit, liking, cosiness, pleasure, energising, rewarding, healthiness, pleasing, calming, physical needs, thoughtless eating, and environmental awaren…	Study 1: For the cluster characterisation, the average functionality scores were calculated for both main meals and snack times using the following factors. Hunger: I have breakfast to combat hunger/thirst Habit: I have breakfast out of habit Liking: I have breakfast because I like it Cosiness: I have breakfast because it is cosy Pleasure: I have breakfast because I enjoy it Energising: I have br…	Post-hoc	Cluster analysis	Hierarchical complete linkage clustering.	The clusters were profiled using ANOVA, Tukey Post Hoc tests, chi-square tests, Fisher's exact tests, and standardised residual analysis Study 2: A trained researcher interviewed the participants for approximately 45 min. The interviews were conducted double-blind (i.e. both the interviewer and the interviewee were unaware of the participants' cluster membership).	Study 1: 3 Study 2: 2 (20 cosy socialisers and 20 physical nutritioners)	Study 1: Segment 1: Cosy socialisers n=110 Consider meals to be a cosy/sociable occasion. Report eating because they like it/consider it to be a pleasure. Associate positive emotions with meals (pleasant, pleased, good, satisfied, whole, and happy). Segment 2: Physical nutritioners n=153 Believe meals are an occasion to combat hunger and to get energy. They eat because it is healthy, because it i…	Study 1: Segment 1: Cosy socialisers Average age 66.4 years 43% of this group are male Compared to the other clusters, the number of persons living alone is lower Report an excellent quality of life more frequently than the other clusters Have fewer dental problems compared to the others Segment 2: Physical nutritioners Average age 64.9 years 33% male The number who do not consider ‘health’ impor…	Both the segmentation and the in-depth interviews showed that, for the cosy socialisers, the cosiness and social function of a meal are important motivators, whereas for the physical nutritioners the focus is more on the health and nutrient aspects of a meal. For cosy socialisers, protein enrichment can best be achieved through addition of protein-rich ingredients, whereas, for physical nutrition…	Yes- Applying mealtime functionality to tailor protein-enriched meals to older consumer segments https://doi.org/10.1016/j.foodqual.2016.09.008 Protein-enriched meals were tailored to two functionality-based senior segments. Functional associations and consumer experiences with the meals were measured. Both tailored meals were accepted equally well by the older consumers. Matching of mealtime fun…	This one had 2 studies - I have tried to separate them as clearly as I can. The clustering was done, and then then second part used two of the clusters to do a qualitative study
Motives for food choice of consumers in Central México	Espinoza-Ortega, Angélica; Martínez-García, Carlos Galdino; Thomé-Ortiz, Humberto; Vizcarra-Bordi, Ivonne	2016	British Food Journal	Mexico	N/R	Purpose: To identify segments of Mexican consumers with regard to their motives for food choices.	Quantitative	Volunteers - there is no mention of incentivising or paying. In popular food outlets: Four contrasting spaces were selected randomly: a traditional open-air street market, an established market in the centre of the city, a gourmet gastronomic fair, and a market of traditional produce, all in central Mexico. Interviewed subjects were randomly selected by line transect sampling	Over 18 years	1202	Range: 18-60+ years	Female: 688 (57.2%) Male: 514 (42.5)	BMI Majority normal and overweight BMI ranges Employment - Majority employed	Food choice questionnaire FCHQ (Steptoe et al., 1995) 11 variables: - Place of purchase of foods - Weight control - Sensorial aspects - Attitude towards natural/industrial contents - Economic aspects - Health care - Familiarity - Environmental and animal welfare - Sensitivity - Social sensitivity - Convenience - Culinary identity. There were three questions for each variable, totalling 33 items A…	Factor analysis identified ten factors which were used to perform a cluster analysis. Factor 1 – Care for weight and health: The items that build up this factor are related to the search for foods low in calories, low in fat, and that help weight control, as well as by the interest in reading the nutritional information. Factor 2 – Social sensitivity: Composed of the search for Mexican food with …	Post-hoc	Cluster analysis	Ward's method	Non-parametric Kruskal-Wallis and Mann-Whitney tests were performed to identify statistical differences	4	Segment 1: Traditional 20.1% of the sample Highest scores in eight factors, coinciding with the conscious cluster Does not pay attention to weight and health Does not avoid consumptions of foods with sugar Indifferent to environmental or animal welfare issues Segment 2: Healthy not committed 41.6% of the sample Pays attention to weight and health factors and avoids the consumption of foods with s…	Education: Traditional consumers show a larger proportion of people with basic education only No statistical differences among healthy not committed, conscious, and careless consumers. These groups concentrate the highest proportion of subjects with university degrees. It seems that there are other elements that determine the classification such as age Age: The traditional and conscious groups ar…	Mexican consumers show loyalty to flavours related to traditional cuisine. There is generally low interest to issues of health and nutrition and even more so towards animal welfare and products that are friendly to the environment.	No	Conscious group should be 57% women (not 67% as reported in the table)
Factors influencing food choices of Malawian consumers: A food choice questionnaire approach.	Gama, Aggrey Pemba; Adhikari, Koushik; Hoisington, David A	2018	Journal of Sensory Studies	Malawi	N/R	Objective: To understand what factors determine food choices in the sub-Saharan country of Malawi. The results provide useful information to nutritionists, food scientists, food companies, and policymakers in Malawi and other countries that have relatively similar dietary patterns to Malawi. Furthermore, this is the first food choice study in sub-Saharan Africa where the FCQ was used. Therefore, …	Quantitative	Volunteers -A consumer survey was conducted in three major cities of Malawi, each very diverse in terms of their demographic and socioeconomic profiles to achieve a better national representative sample of Malawian consumers.	Only Malawian adults (aged 18 or above) who make independent food choice decisions were allowed to participate.	489	18-20 years: 10% 21-29 years: 41% 30-39 years: 32% 40-49 years: 12% >50 years: 5%	Female: 156 (32%) Male: 333 (68%)	Education: Majority (36%) had tertiary as their highest education level Employment: 40% worked full-time Income: 78% were classified as being on a low income	Food Choice Questionnaire (FCQ) Based on the 36 item FCQ developed by Steptoe et al. (1995). However, to increase the sensitivity of the measurement scale, a 7-point bipolar Likert-type importance scale was used, as suggested by Foto- poulos et al. (2009), instead of the original unipolar 4-point scale	Factor scores of the five identified food choice motives were used for the cluster analysis Mood Helps me to cope with stress Helps me to cope with life Helps me to relax Keeps me awake/alert Cheers me up Makes me feel good Health Is high in protein Contains a lot of vitamins and minerals Helps me control my weight Contains natural ingredients Keeps me healthy Is nutritious Price and preparation …	Post-hoc	Cluster analysis	Ward's method	- ANOVA and chi-squared to test differences in means and proportions - Binary logistic regression analysis.	4	Segment 1 30% of participants Food choices influenced by mood, health, price and preparation convenience, familiarity, and sensory appeal. Segment 2 13% of participants Indifferent to all the identified factors Segment 3 33% of participants Concerned about familiarity Indifferent to health and price and preparation convenience Segment 4 24% of participants More concerned about health Indifferent …	Segment 1 Lower monthly incomes Segment 2 More likely to have lower education level (high school and below) Segment 3 More likely to have lower education level (high school and below) Segment 4 Affected by gender, age, education level, and monthly income. Men were 1.5 times more likely to be in this cluster than women Younger consumers (<30 years) more likely than older consumers (≥30 years) More…	By using the Food Choice Questionnaire, factors that influence mood choices in Malawi were identified and used to determine consumer segments. Mood, health, price and preparation convenience, sensory appeal, and familiarity were the main factors influencing food choices of Malawian consumers. Food choice motives should not be considered in isolation from consumers' demographic and socioeconomic p…	No	Did not name clusters
Is food-related lifestyle (FRL) able to reveal food consumption patterns in non-Western cultural environments? Its adaptation and application in urban China.	Grunert, Klaus G; Perrea, Toula; Zhou, Yanfeng; Huang, Guang; Sorensen, Bjarne T; Krystallis, Athanasios	2011	Appetite	China	N/R	Objective: To examine the ability of the food related lifestyle (FRL) instrument to reveal food consumption patterns in a Chinese context. Aims: 1. To develop an adapted FRL version that is usable in China and test its statistical robustness in terms of reliability and validity 2. To test the adapted FRL instrument’s construct validity.	Quantitative	Volunteers - Interview places were restricted to two kinds of retail outlets: supermarkets and butchers, with 40 respondents for each marketplace. The samples were equally divided by gender. **No mention of incentive	N/R	479	39 ± 1.8 years	Female: 239 (49.9%) Male: 240 (50.1%)	Marital status 72% were married Education 41.5% had a higher education degree	Food-related Lifestyle Instrument (FRL) Created a revised version based on reliability scores Portrait value questionnaire Measured on 7-point interval rating scales, usually Likert-type agreement scales, with end-points 1 = ‘‘completely disagree’’ to 7 = ‘‘completely agree’’,	Factor scores of the 15 dimensions of the adapted FRL instrument Ways of shopping Importance of product information Price criteria Shopping list Quality aspects Health Price/quality relation Taste Freshness Cooking methods Looking for new ways Whole family Planning Factors consumption situation Snacks versus meals Social events Factors purchase motives Self-fulfilment in food Security Social rela…	Post-hoc	Latent class cluster analysis	N/A	Chi-square and Duncan/Scheffe post-hoc ANOVA tests established the statistically significant differences across the three clusters. Cronbach alpha	3	Segment 1: Concerned N=230 – 45% Placed the largest importance of all clusters on food quality aspects; particularly freshness (prefer fresh food over packed, canned or processed food), price/quality, and healthiness (e.g. natural food with no preservatives or additives) Placed the least importance on the taste of food as a quality component Emphasised more than the other clusters the importance …	Segment 1: Concerned Slightly more female consumers (56.4%). Lowest pork consumption of all clusters across a variety of pork product types and mainly fresh first cut fresh further processed and processed meat products Segment 2: Uninvolved Equal percentages of male and female consumers. Highest pork consumption of all clusters across a variety of pork product types and mainly fresh first cut, fr…	Three consumer segments were identified: concerned, uninvolved and traditional. This pattern replicates partly those identified in Western cultures. Moreover, all three segments showed consistent value- attitude-behaviour profiles. The results also suggest which dimensions may be missing in the instrument in a more comprehensive instrument adapted to Chinese conditions, most notably a broader tre…	No
Investigating consumers' green values and food‐related behaviours in Turkey.	Gunden, Cihat; Atis, Ela; Salali, H. Ece	2020	International Journal of Consumer Studies	Turkey	Theory of reasoned action Theory of planned behaviour	Aim: To identify the underlying dimensions that capture the meaning of green values in the sample interviewed, and to classify consumers into segments based on their green values.	Quantitative	Volunteers - Consumers were approached during their food shopping in the most visited hypermarkets in each province.	Consumers who stated that they were 18 years or older and mainly responsible for food shopping and cooking in the household were invited to volunteer to participate in a survey.	371	N/R for whole sample Mean negative perceivers is: 34.83 ± 13.55 years Mean positive perceivers is : 41.95 ± 13.97 years	Female: 200 (54%) Male: 171 (46%	Marital status 54.4% married Education 50.9% undergraduate degree Income 67.4% earn <4,500 Turkish Liras/month Employment 55.3% employed BMI 49.9% normal Exercise 22.1% exercise regularly Smoking 41.2% smokers	Green values scale Consists of six environmental statements that are assessed using 7‐point Likert scale (strongly disagree - strongly agree) Food‐related behaviour list - Measures the self‐reported frequency of shopping, cooking and eating behaviours. - Includes 37 behavioural frequency statements measured on a 7‐point scale: (1) every day or almost every day, (7) never.	5 Green values 1. It is important to me that the products I use do not harm the environment 2. I consider the potential environmental impact of my actions when making many of my decisions 3. I would describe myself as environmentally responsible 4. I am concerned about wasting the resources of our planet 5. My purchase habits are affected by my concern for our environment	Post-hoc	Factor analysis	N/A	Pearson's chi‐square Factor analysis	2	Segment 1: Positive perceivers N=231 (62.3%) Positive perceivers recorded a higher mean score – they are more inclined to behave environmentally friendly Have healthier and environmentally friendly food consumption behaviours than the negative perceivers Shopping: Consumers read food labels, buy ecological food products and shop at the fishmonger's Eating: Consumers eat fish and fruit. Eating fam…	Segment 1: Positive perceivers – largest segment, older, more females Mean age 41.95 (SD 13.97) Higher proportion of females 58% Higher proportion married 63.2% Only 25% exercise regularly (higher than negative perceivers) 36.8% smokers Segment 2: Negative perceivers – smallest segment, younger, higher education, single Mean age 34.83 (SD 13.55) More males 52.9% Mostly single 52.1% 56.4% undergra…	Green values made a difference in terms of the food‐related behaviours between the two groups. The findings showed that stronger green values increase consumer preference for environmentally friendly products	No	The mean score of green value scale can be utilized to represent whether a consumer is concerned about environmentally friendly consumption or not. High‐ score implies that a consumer is inclined to behave environmentally friendly.
Eating styles of young females in Azerbaijan	Keller, V.; Dernóczy-Polyák, A.; Alasgarova, R.	2019	International Review on Public and Non-profit Marketing	Azerbaijan	N/R	Aim: To segment Azerbaijan females belonging to Generation Y based on their eating behaviour	Quantitative	Volunteers - online questionnaire was sent to different social media groups with the intention to reach women from different social classes, income levels and lifestyles **does not state whether they were incentivised so have assumed volunteers	Female, Generation Y (born between 1980 and 1994, aged between 24 and 38	419	26.33 ± 3.18 years	100% female	Income 30.1% low, 41.5% medium, 28.4% high Education 58.5% have bachelor’s degree Marital status 66.6% single Physical activity 41.3% sedentary BMI 62.3% normal weight	Modified Three Factor Eating Questionnaire (TFEQ-R18) The 18 item questionnaire contained three scales measuring emotional eating: Emotional eating: 3 items Cognitive control: 6 items e Uncontrolled eating: 9 items	Based on TFEQ-R18 eating styles Emotional eating: e.g., ‘When I feel anxious, I find myself eating' Cognitive control eating e.g., ‘I deliberately take small helpings as a means of controlling my weight.’ Uncontrolled Eating e.g. ‘When I see a delicious food or I can smell it, I find it very difficult to keep from eating, even if I have just finished a meal.’	Post-hoc	Cluster analysis	Ward's Method	ANOVA and Chi-square analysis	3	Segment 1: Functional eaters N =152 - 36.3% of participants Do not agree with the statements of emotional eating Agree with the statements of uncontrolled eating Not familiar with any of the eating styles. They are not influenced by weight control or emotions and external stimuli Segment 2: Conscious eaters N = 114 - 27.2% of participants Disagree with emotional eating Not affected by external st…	Segment 1: Functional eaters They have an average level of income (67.1%) and a bachelor’s degree (68.4%). They are typically single (78.9%). The majority of that group do moderate physical activity (65.1%) and have normal weight based on their BMI (90.1%). Segment 2: Conscious eaters - smallest group, high income and level education They have a high level of income (78.9%) and a bachelor’s (65.8…	In this study the researchers segmented Azerbaijani young women based on their eating styles. Three groups of customers can be distinguished, namely functional eaters (36.3%), conscious eaters (27.2%) and emotional and hedonic eaters (36.5%).	No *The authors plan to extend the research to more countries to highlight international differences. In order to verify this quantitative research the authors plan to extend the research and conduct a qualitative research, especially depth interviews or mini-focus groups. However they would like to conduct another quantitative research concentrating on the youth. The researchers plan is to inves…	The sample was not representative, the authors emphasize the study is exploratory.
Segmenting Young Adult University Student's Eating Behaviour: A Theory-Informed Approach.	Kitunen, Anna; Rundle-Thiele, Sharyn; Carins, Julia	2019	Nutrients	Australia	The Motivation, Opportunity, and Ability (MOA) theoretical framework	Purpose: To extend behavioural theory and segmentation application. Specifically, this paper draws on three segmentation bases and behavioural theory that extends focus beyond individual psychological predispositions to form segments within the healthy eating context for young adult university students. Aims: 1. To examine which segmentation bases have previously been used by social marketers to …	Quantitative	Volunteers - Participation in the survey was voluntary and completely anonymous. To incentivise participation, there was an equal chance of winning one of five AUS$50 gift vouchers	Young adults aged 20–35	A sample of 475 was collected, but only 327 used in segmentation	20-24 years: 175 (53.5%) 25-29 years: 91 (27.8%) 30-35 years: 61 (18.7%)	Female 77.1% **Based on the sample size of 475. Only 327 were used in segmentation and no data on gender was reported	Education: Majority high school education: 48.6% Bachelor/post grad degree: 32.4%	The first section of the survey assessed food habits and eating behaviour related specifically to breakfast intake, number of meals a day, daily consumption of fruit and vegetables, and daily consumption of both desserts and alcohol measured with eight, four-point Likert scale items. The second section of the survey captured motivation, opportunity and ability to eat healthily. Motivation was mea…	The highest education level completed Motivation I eat what I eat: - to maintain a balanced diet - because it’s healthy - because I watch my weight Ability I eat what I eat: - because I have the skills to shop for my own food - because I can make many different things - because I can cook many different things Opportunity I eat what I eat: - because there are lots of different fruit and vegetable…	Post-hoc	Cluster analysis	2-step - not reported which method	Independent sample t-tests and chi-square tests confirmed significant differences across the five segmentation variables between the segments. Cronbach alpha for the scales used	2	Segment 1: Breakfast skippers N=159 (48.6%) Low motivation to eat healthily Lower perceptions of their ability/opportunity to eat healthily Lower Turconi eating behaviour score for healthy eating habits Prefer foods that are easy to prepare/most convenient Opt for food that is inexpensive/on sale Frequently consume foods that they grew up with Sometimes chose foods that belong to a certain situat…	Segment 1: Breakfast skippers - younger, less educated All participants are high school level educated Majority aged 20–24 years (77.7%) Segment 2: Weight conscious - older, more educated Majority aged 25–29 years (40%) Majority held a Bachelor’s degree (38.7%)	The results revealed two distinct segments within a healthful eating context that were defined by MOA framework constructs. Respondents within these segments had significantly different eating behaviours, motivations to eat healthily, abilities, and opportunities to purchase and make healthy foods, as well as different demographic profiles. This paper demonstrates that the MOA framework together …	No
Food choice motives for consumers in Lebanon: a descriptive study	Koksal, M.H.	2019	British Food Journal	Lebanon	N/R	Purpose: To investigate the factors underlying Lebanese consumers’ food motivations and segment them based on those motivations. Aims: 1. To identify the factors underlying the food motivations of Lebanese consumers. 2. Segment consumers into groups with similar food choice motives.	Quantitative	Volunteers - The data in the study were collected from the main shopping districts of the Lebanese capital, Beirut. Respondents were intercepted by employing simple random sampling. *did not mention incentivising	N/R	411	< 30 years: 161 (39.2%) 31-45 years: 150 (36.5%) >46 years: 100 (24.3%)	Female: 207 (50.4%) Male: 204 (49.6%)	Marital status Single: 182 (44.3%) Married: 229 (55.7%) Education University degree: 255 (62%) Employment Public and private sector employee: 181 (44%) Student: 92 (22.4%) Income Monthly income .$2000: 220 (53.5%)	No pre-developed instrument was used. Food motive statements were adopted from Lindaman and Vaananen (2000) Other statements do not have a source	The food choice motives were grouped under 8 factors: Ecological Environmentally friendly Environmentally friendly packaging From a country where human rights not violated Animals have not suffered Not shaken balance of nature Country of origin marked Sensory Nice smell Pleasant texture Looks nice Tastes good Convenience and availability Easy to prepare Takes no time to prepare Cooked simply Avai…	Post-hoc	Cluster analysis	2 step - Ward's Method followed by K-means	ANOVA	4	Segment 1: Careless N=59 (14.3%) Lowest mean score on each food choice factor Lowest scores on all the attitude measures Segment 2: Conscious N=144 (35.0%) Highest score on every food choice factor Scored highest on all of the attitudes except exercising Segment 3: Hedonic N= 85 (20.6%) Second highest scores on sensory, convenience and availability, and religion dimensions Scored third highest on…	Segment 1: Careless – mostly male with higher education and income Mostly male (61%) Majority have a university and higher level education (91.5%) Aged 45 and under (84.8%) They are private/public sector employees (40.7%) Earn more than $2,000 per month (66.1%) Almost half work more than 40 h per week (49.2%) Segment 2: Conscious Almost evenly distributed in terms of gender and age groups Most ha…	The food choice motives were grouped under eight dimensions: ecological, sensory, convenience and availability, health, weight, mood, price and religion motives. Based on the food choice motives, the study identified four dissimilar clusters, namely, careless, conscious, hedonic and health and weight conscious. The study clearly indicated that there are significant differences among clusters in t…	No
Association of Mediterranean diet and other health behaviours with barriers to healthy eating and perceived health among British adults of retirement age.	Lara, Jose; McCrum, Leigh-Ann; Mathers, John C	2014	Maturitas	UK - doesn't specify which countries	N/R	Aim: To evaluate the association between Perceived Barriers to Healthy Eating and adherence to the Mediterranean Diet and the associations of health behaviours with perceived health based on responses to a cross-sectional online-survey among older UK adults.	Quantitative	Volunteers - A “snowball” sampling procedure was attempted by asking participants to forward the invitation to join the study to others. *No mention of incentive to participate	Aged ≥50 years, from among the general public. By design, participants of this study had to have regular access to internet and email and, apart from age, no other inclusion/exclusion criteria were employed	206	61 ± 7 years	Female: 124 (60%) Male: 82 (40%)	BMI On average participants were overweight (BMI 26.9 ± 3.9) Birth place UK Born: 187 (90.7%) Education Education less than degree: 108 (52.4%) Marital status Married: 145 (70.4%) Retired: 106 (51.5%) Smoking/Alcohol Non-Smoker: 196 (52.9%) Drink alcohol: 183 (88.9%)	A questionnaire requesting information on demographic and lifestyle factors and self-rated health status. MD adherence was assessed using the 14-item PREDIMED score (MDPS) A questionnaire asking participants to identify Perceived Barriers to Healthy Eating (PBHE) from a previously published list derived from a pan-EU consumer attitudinal survey	Based on their reports of Perceived barriers to healthy eating (PBHE) **item list found from accessing Kearney paper (1999) - not clear in the current paper whether it was exactly the same or modified Barriers to healthy eating: 1. Irregular work hours 2. Busy lifestyle 3. Willpower 4. I do not want to change my eating habits 5. Too great a change from my current diet 6. Cooking skills 7. Healthy…	Post-hoc	Cluster analysis	2 step - agglomerative hierarchical clustering	Chi-square Pearsons and Spearman's correlation	3	Segment 1 N=42 (21.0%) Identified the largest number of PBHE (mean = 7) Characterised by PBHE such as busy lifestyle, irregular working hour, or the belief that healthy eating involves lengthy preparation. Reported the lowest Mediterranean Diet adherence Reported the lowest Health Behaviour Score Segment 2 N=93 (46.5%) Lower number of PBHE PBHE included lack of willpower and finding it hard to gi…	Segment 1 – younger, highest BMI Younger (mean 57 years) More overweight (mean BMI = 28) Segment 2, older and leaner Older Leaner participants Segment 3, lowest BMI Older Were the leanest (BMI = 25.5 kg/m2 ),	Individuals reporting more perceived barriers to healthy eating are likely to have a lower adherence to the Mediterranean diet, a higher BMI and Health Behaviour Score.	No	No names for clusters
Satisfaction with food-related life and beliefs about food health, safety, freshness and taste among the elderly in China: A segmentation analysis.	Liu, Rongduo; Grunert, Klaus G	2020	Food Quality and Preference	China	Means-end chain theory Views consumers as goal-oriented decision-makers, satisfaction with food-related life can be achieved by means of food product attributes by which consumers achieve consumption benefits, which in turn allow them to achieve the personal value of satisfaction with food-related life.	Purpose: 1. To investigate the relationship between satisfaction with food-related life and life satisfaction among Chinese elderly; 2. To segment Chinese elderly based on their beliefs about food health, safety, freshness and taste, and profile them by their life satisfaction, satisfaction with food-relate life, food-related goals, self-rated health status, self-rated economic status and socio-d…	Quantitative	Volunteers (stated no compensation provided)	Purposive sampling was used to obtain a sample of older participants aged 60 years and above in urban areas of Beijing	438	69.50 ± 6.87 years	Female: 229 (52.28%) Male: 209 (47.72%)	Living arrangements Live with children: 58.99% Live only with spouse: 35.48% Live alone: 5.53% Education Illiteracy/primary school: 16.32% Middle school: 24.14% High school: 21.61% College and above: 37.93% Income <3000: 27.4% 3000-4999: 33.56% >5000: 39.04% Household No children <12 at home: 54.25%	Food and safety: 5 item scale Food health beliefs: two measures used; general health interest and light product interest (3 item scale each) Food freshness: 4 item scale Food taste: 3 item scale Satisfaction with life (SWL) scale Satisfaction with food-related life (SWFL) Self-rated health and economic status: SF-8 health survey Food-related goals - qualitative interviews	Segments based on the five confirmed factors: Food safety beliefs - Generally, food products are safe - I trust in the quality of food - I am worried about the safety of food products - I am satisfied with the safety food products - I am optimistic about the safety of food products Light product interest - I think that light products are healthier than conventional products - In my opinion, the u…	Post-hoc	Cluster analysis	2 step: Ward's hierarchical clustering followed by K-means clustering	Factor analysis for scales used One-Way ANOVA F-tests and non-parametric Kruskal-Wallis tests were used to profile segments.	3	Segment 1: Health and safety concerned N=169 (38.59%) Highest level of worry about food safety Highest level of general health interest Highest mean value of food freshness beliefs Lowest mean value of food taste beliefs Reported a high level of interest in light products Lowest level of satisfaction with food-related life Lowest level of mental health status There was a weak but positive correla…	Segment 1: Health and safety concerned- largest segment, mostly females Highest proportion of females (62.13%) Lowest level of satisfaction with their economic status Segment 2: Hedonic and less health concerned, smallest segment Highest proportion of participants without grandchildren living with them (63.78%) Compared with segment 1 stated a higher level of satisfaction with their economic stat…	The level of satisfaction with food-related life of the elderly was the lowest among the health and safety concerned segment, neutral in the hedonic and less health concerned segment, and highest among the less safety and somewhat health concerned segment. The elderly’s food safety belief might play a more dominant role than other food attributes beliefs in their satisfaction with food-related li…	No	Given the exploratory and cross-sectional nature of the study, causal conclusions on the impacts of Chinese elderly’s beliefs about food health, safety, freshness and taste on their satisfaction with food-related life can not be drawn from the present study.
Understanding the motives for food choice in Western Balkan Countries.	Milosevic, Jasna; Zezelj, Iris; Gorton, Matthew; Barjolle, Dominique	2012	Appetite	Participants from 6 Western Balkan Countries; Bosnia-Herzegovina Croatia Former Yugoslav Republic of Macedonia Montenegro Serbia Slovenia	N/R	This study analyses the motives for food choice, using the FCQ in six Western Balkan Countries (WBCs). The research contributes to the literature on three grounds: 1. providing a systematic cross- national comparison of food choice motivations in the WBCs 2. assessing the generalizability of the FCQ factorial structure to a markedly different environment from the original UK sample and other West…	Quantitative	Not specified - assumed volunteers not incentivised	18 years and older	3085	Mean age: 45.9 years 18-34 years: 32.2% 35-54 years: 34.2% 55+ years: 33.7%	Female: 1598 (51.8%) Male: 1487 (48.2%)	BMI Normal: 47.8% Overweight: 37.2% Settlement Majority urban settlement: 58.7% Education Majority secondary education: 51.2%	Food choice questionnaire (FCQ) using 5-point Likert scale The FCQ was a part of larger survey consisting of seven sections, the last gathering socio- demographic data for each respondent. The first part of the survey was the FCQ, followed by sections devoted to specific food products. For each targeted product category (fruit, traditional, organic and products with health claims), the survey eli…	Respondents were clustered based on eight factors *all statements begin with 'its important that the food I eat on a typical day...* Health and natural content - Contains a lot of vitamins and minerals - Keeps me healthy - Is nutritious - Is high in protein - Is good for my skin/teeth/hair/nails - Is high in fibre and roughage - Contains no additives - Weight control - Contains natural ingredient…	Post-hoc	Cluster analysis	2 step: hierarchical clustering followed by K-means clustering	ANOVA, Factor analysis	5	Segment 1: Food enthusiasts (n = 648) Places greater emphasis on ‘sensory appeal’ (tastes good, looks and smells nice etc.), ‘preparation convenience’ and ‘weight control’. Records above average mean scores for all factors apart from ‘price’. Highest mean scores for the factors ‘weight control’ and ‘familiarity and ethical concern’ Average fruit consumption is highest in Clusters 1 and 5 Consumpt…	Segment 1: Food enthusiasts – mostly females More females in Clusters 1 and 5 Slovenia and Montenegro are under-represented Segment 2: Unconcerned – mostly male, rural households, lowest education Males are over-represented in Clusters 2 and 4 Rural households overrepresented Lowest average level of educational attainment FRYOM and Montenegro are overrepresented Segment 3: Price/distress – lowest…	The analysis indicates that Steptoe et al.’s (1995) nine-factorial design displays suboptimal fit for the Western Balkan Countries. However, the FCQ does capture food choice motives and can be used as a basis for profiling population segments. Based on responses to the FCQ, five clusters are documented for the WBCs with distinctive motivations, patterns of food consumption and socioeconomic chara…	No
Characterisation of fresh fruit consumption in Spain based on food-related lifestyle	Montero-Vicente, Luis; Roig-Merino, Bernat; Buitrago-Vera, Juan; Sigalat-Signes, Enrique	2019	British Food Journal	Spain	N/R	Purpose: To describe fresh fruit consumers in Spain according to their food-related lifestyle (FRL). Aim: To segment Spanish food shoppers using a revised and previously tested version of the FRL instrument to better determine the size and profile of the Spanish FRL segments, and their relationship with fresh fruit purchasing and consumption criteria.	Quantitative	Volunteers - no mention of payment	- Between 25 and 74 years old - Resident in Spain - Should be the person responsible for food purchasing in the household	500	25-34 years: 14% 35-44 years: 23.8% 45-54 years: 25.6% 55-64 years: 19.8% 65-74 years: 16.8%	N/R	Number of people in household Majority had 4 people (29.2%) Geographic area Majority in South area of Spain (24.2%)	Food-related lifestyle (FRL) instrument. Measure with 5 point Likert scale (strongly disagree - strongly agree) This includes 16 items adapted from the original 69 items. 1. I feel that eating with friends and family is an important part of my social life 2. I find cooking gratifying 3. I like going to restaurants with friends and family 4. I often decide what to cook at the last minute 5. My fam…	Revised FRL instrument - containing 5 factors (found from factor analysis of 16 statements) Overall interest in cooking Interest in natural products Quality/price ratio, involved and convenience Extra-domestic and social consumption Not a cook. but interested in nutrition and innovation *information about the cluster analysis is unclear. Assumed these factors are used but it doesn't explicitly sa…	Post-hoc	Cluster analysis	Ward's Method	Pearsons correlation. principal component analysis, ANOVA, Cronbach's alpha	4	Segment 1: Total indifference (TI). Smallest segment (4% sample). All factorial loads being negative, which means that they behave in a manner contrary to the assertion of each factor. The respondents’ scant interest in extra-domestic and social consumption is notable, along with disinterest in nutrition and innovation or, to a lesser extent, in natural products. The factor related to value for m…	Segment 1: Total indifference (TI) - smallest, oldest segment Highest proportion 65-75 year olds out of all segments (45% of this segment), The most households composed of one to two members (50% of this segment). Segment 2: Little time to cook, concerned about nutrition and extra-domestic consumption (LICNE): A greater proportion of individuals between 45 and 54 years old (30.3 per cent) Few peo…	The results of this study provide interesting insights for fresh fruit suppliers to Spain to develop different marketing mix strategies for each segment. These results may also be valuable for health practitioners and public health authorities, for targeted fruit and vegetables advertising. They could evolve from traditional advertising campaigns (based on the product characteristics, influencers…	No	Other publications by authors are in Spanish
Reducing consumption of confectionery foods: A post-hoc segmentation analysis using a social cognition approach	Naughton, Paul; McCarthy, Mary; McCarthy, Sinead	2017	Appetite	Ireland	Social cognition models These reductionistic models identify key variables that account for the numerous influences on behaviour. E.g. the transtheoretical model and the theory of planned behaviour. Perceived behavioural control (PBC) - part of social cognition models Central concept in explaining not only the actions a person is motivated to perform but also, once an activity is initiated, the l…	Considering confectionery consumption behaviour this cross-sectional study used social cognition variables to identify distinct segments in terms of their motivation and efforts to decrease their consumption of such foods with the aim of informing targeted social marketing campaigns.	Quantitative	Not specified - assumed volunteers not incentivised Data collection was carried out by a market research agency using a stratified random sampling procedure.	Adults Irish adult's representative of the population in terms of gender, age, living location (i.e. rural v urban) and social class based on the most recent Irish census data were recruited for the study	477	18-24 years: 13.5% 25-44 years: 43.5% 45-64 years: 33.7% >65 years: 9.2% Based on total sample of 500	Female: 250 (50%) Male: 250 (50%) Based on total sample of 500	Social class - Majority Managerial and technical (27.5%) Location - Urban: 55% - Rural: 45% Self reported BMI - Majority normal weight (53%)	Consumption measured by 12 items from an Adapted Food Frequency Questionnaire (FFQ) Dietary behaviour measured using one question: ‘Thinking back over the last six months, have you changed your average weekly intake of confectionery foods? Confectionary habit seven items majority from self-report habit index (SRHI) Hedonic hunger: Power of Food Scale (PFS), which is a validated 15 item measuremen…	Social cognitive variables Confectionery consumption When I am busy and I am hungry I am very likely to eat Confectionery foods When I am hungry and I am in a rush, I am very likely to eat Confectionery foods I would find it difficult not to eat Confectionery foods Eating Confectionery foods is something I do frequently Eating Confectionery foods is something I do without thinking Eating Confecti…	Post-hoc	Latent class analysis	N/A	ANOVA and multi-nominal logistic regression	4	Segment 1: Triers N=97 (20%) Less likely to have decreased sugar consumption (67%) despite everybody having a sugar related lifestyle goal. Low probability for strong PBC Consumed the most sugar in grams per day Higher probability for strong hedonic hunger Low level of perceived need Segment 2: Successful Actors N=79 (17%) High probabilities for perceived need, PBC and dietary planning. The major…	Gender, age and BMI were significant predictors, but social class was not. Segment 1: Triers - younger, more likely female More likely to be 18-34 years than 55 years At risk group for BMI More likely to be female Segment 2: Successful Actors – smallest group, older, more likely female More likely to be 55 years than 18-34 years Men half as likely to be in successful actors than unmotivated Segme…	The post-hoc segmentation analysis suggests that there are four cohorts of people with regards the probability of reducing consumption of confectionery foods; triers, successful actors, thrivers, and unmotivated. These segments can be considered operationally useful as they are measurable using social cognition variables, substantial regarding the relative size of each segment, differentiable acr…	No
Easy-going, rational, susceptible and struggling eaters: A segmentation study based on eating behaviour tendencies.	Pentikainen, Saara; Arvola, Anne; Karhunen, Leila; Pennanen, Kyosti	2018	Appetite	Finland and Germany	Self-Determination Theory postulates that self-determination is reflected as vitality in an individual	Aim: To identify eating style-based population groups by analysing the interactive occurrence of emotional eating, uncontrolled eating and cognitive restraint in two general populations.	Quantitative	Incentivised participants - recruited from an online panel of a market research company in both countries. The respondents received panel points to compensate their time and effort.	N/R	Finland: 1060 Germany: 1070 Total: 2130	Finland 18-29 years: 23.7% 30-39 years: 15.9% 40-49 years: 20.8% 50-59 years: 21.2% 60-74 years: 18.4% Germany 18-29 years: 19.4% 30-39 years: 16.6% 40-49 years: 20.8% 50-59 years: 20.4% 60-74 years: 22.7%	Finland Female: 506 (47.7%) Male: 554 (52.3%) Germany Female: 538 (50.3%) Male: 532 (49.7%)	Finland - Education Academic: 30.7% Non-academic 69.3% Germany - Education Academic: 26.0% Non-academic: 74.0%	Eating behaviours: Three-factor eating questionnaire TFEQ-R18. Consists of: 1. Cognitive restraint (6 items) 2. Uncontrolled eating (9 items) 3. Emotional eating (3 items) Well-being indicators: Richin's scale for 18 emotions (Richins, 1997) Coping strategies: Measured with a multidimensional coping scale adapted from Duhachek (2005), 36 items Food consumption: Consumption frequency. Rate their c…	Segmented on the basis of their responses to a modified Three-Factor Eating Questionnaire (TFEQ-R15) *TFEQ-R18 from original paper with three items removed Cognitive Restraint I deliberately take small helpings as a means of controlling my weight. I consciously hold back at meals in order not to gain weight. I do not eat some foods because they make me fat. Uncontrolled eating When I smell a deli…	Post-hoc	Cluster analysis	2 step: Ward's hierarchical cluster analysis with squared Euclidean distances	Cross tabulation with chi-square and pairwise comparisons with the z-test One-way analysis of variance (ANOVA) with Tukey's test for pairwise comparisons	4	Segment 1: Susceptible Finland: N=216 (20.4%) Germany: N=212 (19.8%) High scores for uncontrolled eating and emotional eating Low scores for cognitive restraint Susceptible to both external and internal cues for eating Low attempts to control eating Opposite to rational segment for eating styles Experience negative emotions more frequently Experience positive emotions/vitality less frequently Rel…	Segment 1: Susceptible – younger, female, non-academic Finland: More female respondents (60.2%) Germany: Slightly more female respondents (51.4%) Younger - majority 18-29 years both groups Less educated - majority non-academic both groups Segment 2: Easy going – older, non-academic Finland: Slightly more male respondents (59.6%) Germany: Slightly more male respondents (53.6%) Older: majority 50-5…	The results of this study show that eating style segments based on population sampling can be identified using logical interactions with well-being indicators. The findings regarding eating styles, and their reflections in well-being and coping strategies, provide new possibilities for healthcare and society to offer more targeted interventions or products.	No
Do Europeans consider sustainability when making food choices? A survey of Polish city-dwellers.	Rejman, Krystyna; Kaczorowska, Joanna; Halicka, Ewa; Laskowski, Waclaw	2019	Public health nutrition	Poland	N/R	Aim: To obtain better insight into the conceptualization of sustainable consumption by Polish consumers with special focus on food choice determinants relevant to the concept of sustainability.	Quantitative	Not specified - assumed volunteers not incentivised	Respondents were selected from adults aged 21–70 years living in big cities in Poland with more than 50 000 inhabitants	600	18–35 years: 15.8% 35–50 years: 25.3% 50–65 years: 42.2% >65 years:16.7%	Female: 61.7% Male: 38.3%	Education - University degree 58.5% Income - 1251–2000 PLN: 34.4% - > 3001 PLN: 29.0% *1000 PLN = approximately US$ 270 or 250 pounds. Place of living - population size - City, >500 000: 74.7% Occupation - White collar: 43.8%	Structured questionnaire consisting of three parts was constructed 1. Understanding of the concept of sustainable food consumption 2. Categories of food choice determinants. 3. Personal details (gender, age, education, employment, income etc.)	Food choice determinants - food safety - protection of natural environment* - taste - methods of food cultivation, animal breeding, food processing - price - organic production - place of catching fish - returnable or recyclable packaging - food quality - origin of food to support domestic/Polish producers - origin of food to limit transport - ethical standards in production, processing and selli…	Post-hoc	Cluster analysis	K-means	Consumer segments were identified using one-way ANOVA with post hoc Duncan comparison of mean scores and cross-tabulation with chi square	3	Segment 1: Non-Adopters N=100 (17 %). Downplayed the importance of sustainability in their food choices and diet-related behaviour The key determinants of food choice for the (apart from taste) were product quality and price This is the only group where the mean evaluation score of choice factors was below 3 Low scores were given to seven of the eight detailed determinants that characterize a sus…	The three identified clusters showed significant differences with respect to gender, age, education and income level and employment Segment 1: Non-Adopters – smallest segment, male, youngest Majority male: 61.0% Mostly 18-35 years: 35% University degree: 73% Majority earn >3000 PLN : 42.4% White collar workers: 60% Segment 2: Emergents Majority female: 57.7% Mostly 50-65 years: 36.7% University d…	The research found significant differences among adult Polish city dwellers regarding their consideration for sustainability in their diets. In general, familiarity with the recommendations of sustainable food consumption was low and the most important determinant of food choice was taste. However, the presented cluster analysis identified a group of consumers (Adopters) which was more aware of t…	No
Measuring consumers attitudes towards health and taste and their association with food-related life-styles and preferences.	Saba, A; Sinesio, F; Moneta, E; Dinnella, C; Laureati, M; Torri, L; Peparaio, M; Saggia Civitelli, E; Endrizzi, I; Gasperi, F; Bendini, A; Gallina Toschi, T; Predieri, S; Abba, S; Bailetti, L; Proserpio, C; Spinelli, S	2019	Food Quality and Preference	Italy	N/R	Purpose To apply and validate the factor structure of the Health and Taste Attitude Scales (HTAS) in an Italian adult sample of 1224 subjects, recruited on a national basis in order to characterise consumers’ food-related attitudes with weak and strong connotations of health and taste. Objectives: 1. To test the dimensional structure of the HTAS and their internal consistency reliability in an ad…	Quantitative	Adults recruited on a national basis as part of a wider study **no mention of incentives or payment therefore assumed volunteers	Aged 18–60 years and be born in Italy or having lived at least 20 years in Italy.	1224	Mean age: 36.9 ± 12.8 years 18–30 years: 262 (41.2%) 31–45 years: 168 (27.2%) 46–60 years: 214 (31.6%)	Female: 749 (61%) Male: 475 (39%)	Education Upper Secondary School: 536 (43.8%) BMI Female: 18.5–25.0 (normal weight): 539 (72.0%) Male: < 25.0 (underweight-normal weight): 260 (54.8%) Food Neophobia level Medium: 573 (46.8%)	Attitudes related to health benefits and sensory issues of foods (HTAS) Roininen et al. (1999) - this has 6 subscales focusing on perceived health and taste aspects of food. 3 subscales of health predicted: General Health interest (eight items, deal with a general interest in healthy eating); Light product interest (six items, measuring the interest in eating reduced-fat or reduced sugar food pro…	The sample was segmented based on the mean scores of the three sub-dimensions of the Health section of the HTAS questionnaire. 1. General Health Interest (8 items, deal with a general interest in healthy eating) 1. The healthiness of food has little impact on my food choice 2. I am very particular about the healthiness of food I eat 3. I eat what I like. I do not worry much about the healthiness …	Post-hoc	Latent class cluster analysis	N/A	Chi-square cross-tabulation tests, one-way ANOVAs, post-hoc Tukey’s HSD test, and Kruskal-Wallis tests were performed to assess differences among groups of subjects who were classified according to their attitudes towards health. Exploratory factor analysis was also done	3	Segment 1: Low health interest 28.2% of the total sample (n=344) Placed less importance on health General health interest and Natural product interest scores were quite low Least interested in product information, specialty shops or using a shopping list Placed the lowest importance on quality aspects (healthiness, organic foods and freshness) Less interested in cooking/looking for new ways when …	Segment 1: Low health interest – younger Highest percentage of younger people aged 18–30 years (53,1%) Mostly females (54.2%) Largest proportion of men compared to other segments (45.8%) Highest proportion of males with obesity Segment 2: Medium health interest – largest segment Age group distribution was quite close to that of the total sample. Majority female (59.9%) Segment 3: High health inte…	Three groups of subjects with different interest in food-related health (Low, Medium, and High Interest) were identified. This segmentation confirmed an association between positive attitudes towards health and liking and familiarity with selected food groups. People more convenience-oriented and less interested in product information and food quality had higher probability to have a lower intere…	No
Dietary Behaviours, Impulsivity and Food Involvement: Identification of Three Consumer Segments.	Sarmugam, Rani; Worsley, Anthony	2015	Nutrients	Australia	N/R	Aims: 1. Identify consumer segments based on consumers’ impulsivity and level of food involvement, and 2. Examine the dietary behaviours of each consumer segment.	Quantitative	Survey invitations were sent by email to a market research company’s panel members. The panel members were individuals who had registered and agreed to participate in surveys in return for reward points.	Australian adults aged 18 years and above	530	49.2 ± 16.6 years 18-20 years: 15 (2.8%) 21-30 years: 82 (15.5%) 31-40 years: 84 (15.8%) 41-50 years: 96 (18.1%) 51-60 years: 85 (16.0%) 61-70 years: 123 (23.2%) >70 years; 45 (8.5%)	Female: 309 (58.3%) Male: 221 (41.7%)	Highest level of education: - Majority Left school at 16 or 18 years: 217 (40.9%) - Tertiary education 27% Employment Majority Home duties/retired/student: 212 (40.0%) Income Almost half of participants have annual income above $60,000	Most of the items used in this study were adapted from previous studies. Impulse buying tendency - Measured using a scale developed by Verplaken and Herabadi - Ten items were chosen from the original scale; five each from the two subscales: cognitive impulsive factors (associated with factors such as lack of planning and deliberation), and affective impulsive factors (feelings of excitement; lack…	Cluster analysis was used to segment the respondents based on their impulse buying and food involvement Impulse buying (affective) It is a struggle to leave nice things I see in a shop sometimes cannot suppress the feeling of wanting to buy something If I see something new, I want to buy it I sometimes feel guilty after having bought something I find it difficult to pass up a bargain Impulse buyi…	Post-hoc	Cluster analysis	2 step: Ward’s hierarchical clustering followed by K-means	Factor analysis. Descriptive analysis of the mean scores of the segments and ANOVA analysis	3	Segment 1: The impulsive, involved consumers N=177 (33.4%) Highest levels of impulsive buying tendency (affective and cognitive) High importance attached to measures of food involvement More likely to report that their impulsive purchases during food shopping were strongly influenced by situational cues compared to those of other segments Significantly more frequent consumption of fast foods, tak…	Segment 1: The impulsive, involved consumers – mostly females, youngest segment, highest income Compared to the total sample, the segment included relatively higher proportions of younger adults, females and those who were either employed full time or part-time. More consumers in this segment also reported household incomes above $80,000 compared to the other two segments. More of the “impulsive,…	Two-stage cluster analysis revealed three distinct segments. The “impulsive, involved” segment was characterised by higher levels of impulsivity and food involvement (importance of food) compared to the other two segments. This segment also reported significantly more frequent consumption of fast foods, takeaways, convenience meals, salted snacks and use of ready-made sauces and mixes in cooking …	No	Results: The “impulsive, involved” segment was the largest group of consumers (41.5%) - incorrectly reported - not largest group, only 33.5%. The “uninvolved” consumers were the smallest segment (22.6%) - incorrectly reported, should be 27.4%
Family eating habits, family support and subjective well-being in university students in Chile	Schnettler Morales, B.; Höger, Y.; Orellana, L.; Sepúlveda, J.; Salinas-Oñate, N.; Lobos, G.; Grunert, K.G.	2016	Nutrición Hospitalaria	Chile	N/R	Aim: To characterize typologies of university students according to the perception of their families’ eating habits.	Quantitative	Students. They were contacted on campus and voluntarily agreed to participate. Not specified - assumed volunteers not incentivised	The inclusion criterion was being a student enrolled at the Universidad de La Frontera at the time of the survey.	372	20.4 ± 2.4 years	Female: 210 (56.5%) Male: 162 (43.5%)	Zone of residence: Urban: 90.3% Living with parents: All year round: 65.5% Weekend/for vacations: 18.7% SES: Mid-Middle: 32.5% Lower-middle: 25.0% Low: 35.5%	The Family Eating Habits Questionnaire (FEHQ) Each item scored on a 5-level Likert scale (1 = never, 5 = always). Consistent of 14 items to assess how individuals perceive their family’s eating habits (1) My family eats large meals” (2) “Meals are an important part of my family life” (3) “In my family, members are encouraged to have second helpings at meals” (4) “Healthy meals are prepared in my …	Using a cluster analysis, four student types were detected with significant differences in the Z-scores of the three components obtained from the FEHQ (10 out of the 14 items) Importance of eating to family members My family eats large meals In my family, large portions of foods are served In my family, members are encouraged to have second helpings at meals Cohesiveness of family eating Eating t…	Post-hoc	Cluster analysis	2 step: hierarchical cluster analysis with Ward's method and squared Euclidean distances	Pearson’s Chi2 test Dunnett’s T3 test	4	Segment 1: Eating is of little relevance to their families N=90 (24.2%) Low scores in the three components on the FEHQ, but significantly lower score in “Cohesiveness” Lowest score on the “intangible support” subscale from the FRS. Low score for ‘tangible support’, but similar to those from groups 2 and 3 Lowest scores on the SWLS and SWFL, although it did not differ statistically from Group 2. S…	Segment 1: Eating is of little relevance to their families Had the highest BMI: 26.5 Mostly females: 57.8% Majority middle-middle SES: 34.4% Segment 2: Pressured to eat This group had the lowest BMI: 22.48 Highest proportion of men: 60.2% Majority in low SES group: 35.5% Segment 3: Enjoy the cohesiveness of family eating Highest proportion of females: 71.9% Majority in the middle-middle SES: 43.8…	The results show that the frequency and importance assigned to family meals are associated positively with perceived family support, particularly in intangible resources, as well as with the overall satisfaction with life and in the food domain.	No	Related to previous 2 studies (same population but different segments)
Testing the Abbreviated Food Technology Neophobia Scale and its relation to satisfaction with food-related life in university students.	Schnettler, Berta; Grunert, Klaus G; Miranda-Zapata, Edgardo; Orellana, Ligia; Sepulveda, Jose; Lobos, German; Hueche, Clementina; Hoger, Yesli	2017	Food research international	Chile	N/R	Aims: 1. To test the relationships between the Abbreviated version of the Food Technology Neophobia Scale (AFTNS), Satisfaction with Life Scale (SWLS) and Food Neophobia Scale (FNS) 2. To distinguish consumer segments according to their levels of food technology neophobia, satisfaction with food- related life and food neophobia; and 3. To characterize the segments according to willingness to purc…	Quantitative	Students. A trained interviewer approached students on campus belonging to 6 faculties (Engineering and Sciences, Medicine, Education, Social Sciences and Humanities, Agricultural and Forestry Sciences, Dentistry and Legal and Business Sciences). Not specified - assumed volunteers not incentivised	University students belonging to the six faculties of the Universidad de La Frontera in Chile (Engineering and Sciences, Medicine, Education, Social Sciences and Humanities, Agricultural and Forestry Sciences, Dentistry and Legal and Business Sciences)	372	20.4 ± 2.4 years	Female: 210 (56.5%) Male: 162 (43.5%)	Zone of residence Urban: 90.3% Family size 1–2 family members: 17.5% 3–4 family members: 48.4% 5 or more family members: 34.1% Education level of the head of the household Elementary: 14.2% Secondary: 39.2% University: 40.8% Postgraduate: 5.7% Respondents stated that they knew the meaning of: Nanotechnology: 56.2% GM 89.5% Cloning 93.5%	Abbreviated version of the Food Technology Neophobia Scale (AFTNS) Proposed by Schnettler, Miranda-Zapata, et al. (2016) Reduced the FTNS from 13 items to 9 and from four factors to one Satisfaction with Life Scale (SWLS) Grunert et al., 2007 Respondents indicated their degree of agreement with the statements using a 6-level Likert scale (1: disagree completely; 6: agree completely). SWFL score i…	A cluster analysis was used to determine segments according to food technology neophobia, satisfaction with life scale and food neophobia Items of the Abbreviated Food Technology Neophobia Scale (AFTNS), Satisfaction with Food-related Life scale (SWFL) and Food Neophobia Scale (FNS). AFTNS New foods are not healthier than traditional foods. The benefits of new food technologies are often grossly …	Post-hoc	Cluster analysis	2 step: hierarchical cluster analysis with Ward's method and squared Euclidean distances	Pearson's Chi2 test, factor analysis	3	Segment 1: Neophobic, satisfied with their food-related life N = 215 (57.8%) Significantly higher AFTNS score than the other groups. Highest SWFL score, although it did not differ statistically from Group 2 Greater proportion of students who were “not willing” to purchase food of plant origin produced with nanotechnology (20.9%), food of plant origin in packaging produced with nanotechnology (15.…	Segment 1: Neophobic, satisfied with their food-related life - largest segment Majority male (59%) Greater proportion of students belonging to families with five or more members (38.6%) Segment 2: Non-neophobic, satisfied with their food-related life Greater proportion of female students (54.7%) Segment 3: Food neophobic, unsatisfied with their food-related life - smallest segment Majority male (…	Two main consumer segments were distinguished. The largest segment possessed higher food neophobia and food technology neophobia levels, rejected most of the foods produced with nanotechnology, GM and cloning, and had a greater proportion of students belonging to large families. The second segment (28.5%) had lower FNS and AFTNS scores, was more willing to purchase the foods mentioned above and h…	No This study and the next study use the same population groups and look at similar aspects (neophobia and satisfaction with food related life)	Results/discussion and conclusion say that group 2 had more males, although table 2 reports more females. I have used the numbers from the table (more females).
Food neophobia, life satisfaction and family eating habits in university students.	Schnettler, Berta; Hoger, Yesli; Orellana, Ligia; Miranda, Horacio; Lobos, German; Sepulveda, Jose; Sanchez, Mercedes; Miranda-Zapata, Edgardo; Denegri, Marianela; Grunert, Klaus G; Salinas-Onate, Natalia	2017	Cadernos de saude publica (Reports in public health)	Chile	N/R	Aim: To categorize university students based on their association between food neophobia and levels of subjective well-being, in general and in the food domain, and their perception of their family’s eating habits, some health-related aspects and socio-demographic characteristics.	Quantitative	Students. They were contacted on campus and voluntarily agreed to participate. Not specified - assumed volunteers not incentivised	Must be a student enrolled at Universidad de La Frontera, in Temuco, Chile at the time of the survey.	372	20.4 ± 2.4 years	Female: 210 (56.5%) Male: 162 (43.5%)	Zone of residence Urban: 90.3% Chilean Origin 65.2% Living with parents: All year round: 35.5% Weekend/for vacations: 38.7% Education level of the head of the household Elementary: 14.2% Secondary: 39.2% University: 40.8% Postgraduate: 5.7% SES Mid-Middle: 35.5% Lower-middle: 35.5% Perceived health Good: 39.2% Very good: 33.1% The average number of days: With physical health-related problems in t…	The Food Neophobia Scale (FNS) Respondents had to indicate their degree of agreement with the ten items: 6-level Likert scale (1 = disagree completely to 6 = agree completely). Satisfaction with Life Scale (SWLS) Five-item scale to evaluate overall cognitive judgments about a person’s own life. 6-level Likert scale (1 = disagree completely to 6 = agree completely). Satisfaction with Food-related …	A cluster analysis was used to determine typologies according to their satisfaction with life, satisfaction with food-related life and food neophobia The Food Neophobia Scale (FNS) (1) “I am constantly sampling new and different foods” (2) “I don't trust new foods” (3) “If I don't know what a food is, I won't try it” (4) “I like foods from different cultures” (5) “Ethnic food looks too weird to e…	Post-hoc	Cluster analysis	2 step: hierarchical cluster analysis with Ward's method and squared Euclidean distances	Crosstab procedure and Pearson’s χ2 test were applied to the discrete variables Continuous variables - Tukey’s multiple comparisons test and Dunnett’s T3 Multiple Comparisons test.	3	Segment 1: Neophobics satisfied with their life and their food-related life N=100 (26.9%) Presented the highest score on the FNS, although it did not differ statistically from Group 2. The scores obtained on the SWLS and SWFL were similar to Group 3 and significantly higher than Group 2. This group registered the lowest number of days affected by mental health problems although it did not differ …	There were no significant differences in terms of gender, age, zone of residence, place of residence during study period, educational level of the head of the household nor socioeconomic status Segment 1: Neophobics satisfied with their life and their food-related life - smallest segment Majority non-Mapuche origin (92%) Segment 2: Neophobics moderately satisfied with their life and their food-re…	Three student types were distinguished by cluster analysis: Group 1 had the highest scores on the FNS, SWLS and SWFL, group 2 had a high score on the FNS but the lowest scores on the SWLS and SWFL and Group 3 had the lowest FNS score and high scores on the SWLS and SWFL. Group 2 stood out in having a low score on the FEHQ’s component for cohesiveness of family eating. These results suggest that b…	No This study and the previous study use the same population groups and look at similar aspects (neophobia and satisfaction with food related life) This paper references the other paper, however does not use the same segments
Cluster analysis of fruit and vegetable-related perceptions: an alternative approach of consumer segmentation.	Simunaniemi, A-M; Nydahl, M; Andersson, A	2013	Journal of Human Nutrition and Dietetics	Sweden	N/R	Aims: 1. To segment respondents into clusters based on F&V-related perceptions, and to describe these clusters with respect to F&V consumption and sex. 2. To show an example of how F&V-related perceptions can be used for audience segmentation, and also to discuss its possibilities in future health and dietetic communication.	Quantitative	Adults - from the register of Swedish National Tax Agency. Assumed volunteer	Adults - not related or from the same household	1298 (reported for demographics) 1191 (reported for cluster analysis - segmentation based on this number) *Total participants was 1304 but 6 did not complete F&V data, and only 91.3% responded to F&V determinants	Range: 18-84 years	Male: 570 (44%) Female: 728 (56%)	Household type Majority multi person households (79%) Education Mostly Upper Secondary School (38%) or University (35%) Country of birth Sweden (88%)	Consumption of fruit and vegetables (F&V) 13-item 24 hour recall. Included 3 questions on F&V juice, 7 questions on fresh, frozen, canned and dried fruits, 1 question on berries, and 4 questions on different types of vegetables, including salad or other fresh vegetables, cooked and canned vegetables, as well as beans and lentils. A separate item asked about the consumption of potatoes, which is n…	Fruit and vegetable perceptions: Fresh vegetables are difficult to store at home It takes too long time to prepare vegetables It takes too long time to prepare fruit or berries I would eat more vegetables if the selection in my food store was better I would eat more fruit/berries if the selection in my food store was better Fresh fruit/berries are difficult to store at home I would eat more fruit…	Post-hoc	Cluster analysis	2 step - Ward's method followed by a non-hierarchical K means clustering.	T tests, and chi squared tests were used to compare F&V consumptions between the clusters.	2	Segment 1: Positive cluster N= 476 Generally favourable towards F&V Those most likely to be in the positive cluster were those looking for information regarding diet and health. Barriers were not liking F&V or having health problems Segment 2: Indifferent cluster N = 715 More neutral perceptions regarding F&V Those most likely to be in the indifferent cluster agreed that F&V are difficult to stor…	Segment 1: Positive cluster Older, mean age 54.3 years Higher proportion of women than the indifferent cluster (63.2%) Higher vegetable consumptions (0.6+ portions for women, 0.5+ portions for men) Higher fruit and berry consumptions (0.4+ portions for women, men N/S) Segment 2: Indifferent cluster Younger, mean age 46.6 years More men than the positive cluster (48.1% male) More born outside Swed…	The present study applied cluster analysis as an approach to segment a predetermined sample of consumers into subgroups based on individual F&V-related perceptions. Each particular population needs to be segmented before the implementation of health communication because the analysis helps to target tailored health-communication messages that meet the specific needs of the identified groups. In t…	No	Limited information about the clusters. They calculated odds ratios for the statements and likelihood to be in each segment, which is different to other studies that we have seen.
Research on food behaviour in Romania from the perspective of supporting healthy eating habits	Voinea, L.; Vrânceanu, D.M.; Filip, A.; Popescu, D.V.; Negrea, T.M.; Dina, R.	2019	Sustainability	Romania	N/R	Aim: To design the food profile of Romanian consumers by presenting the underlying factors of a balanced diet.	Quantitative	Adults - not mentioned whether they were paid/incentivised so assumed volunteers	Aged over 18 years, from Romania	1185	18-25 years: 35.7% 26-35 years: 21.8% 36-45 years: 19.4% 46-55 years: 15% 56-65 years: 5.3% >65 years: 2.7%	Female: 64.3% Male: 35.7%	Level of education 44.1% of respondents had high-school education, 39.2% had higher education, 13.6%had postgraduate education, and only 3.1% had secondary education. Zone of residence 88.6% from the traditional urban area 8.8% from traditional rural area 2.6% were from the new districts of the rural area having urban facilities.	Data collection was done via structured questionnaire Asked about eating patterns/consumption of 10 main food groups: cereals and derived products; vegetables, fruits, and products obtained through the processing of fruits and vegetables; sugar, glucose, honey, and confectionery; gustatory products (tea, coffee, spices, alcoholic drinks, soft drinks); fats (plant, animal, mixed); milk and dairy; …	Clustering variables were: Interest in a healthy diet (1—very low, 5—very high), Importance of taste and other sensory characteristics in choosing consumed foods (1—least important, 5—very important), Importance of the nutritional value of the diet (1—least important, 5—very important), The degree of blog use (regularly check out blogs and/or forums that contain topics about healthy eating, 1—tot…	Post-hoc	Cluster analysis	2 step: K-means and Ward's procedure	Factor analysis, structural equation modelling	2	Segment 1: Interested 57.45% of sample Consumers with a high level of interest in healthy food Interested in the nutritive value of products they select, and inclined towards consuming a variety and moderate quantity of foods in order to have a balanced diet The importance of taste and other sensory characteristics is high, leading to the conclusion that although rational motivations generally pr…	Segment 1 - Interested Mean BMI in the normal weight range (22.64) Mainly female (73.9% of this cluster) A higher level of education of consumers, 40.3% having university studies, and 17.2% holding a postgraduate degree The share of the young consumers aged between 18 and 25 years old (38.4%) and 26–35 years old (24%) is slightly higher than cluster 2 Segment 2 - Eclectics Mean BMI overweight (25…	Segmentation of Romanian consumers into two categories may lead to the conclusion that food consumption decisions of individuals are influenced by several factors, whether of rational or emotional nature. Influence of psychological factors may be noticed just by the simple fact that Romanians avoid declaring that they are not interested in a healthy diet, even when their actual consumption behavi…	No
Food choice considerations among American Indians living in rural Oklahoma: The THRIVE study.	Wetherill, Marianna S; Williams, Mary B; Hartwell, Micah L; Salvatore, Alicia L; Jacob, Tvli; Cannady, Tamela K; Standridge, Joy; Fox, Jill; Spiegel, Jennifer; Anderson, Natia; Jernigan, Valarie Blue Bird	2018	Appetite	USA	Hierarchy of Food Needs Model- suggests that differences in food choice value (FCV) prioritization, such as those related to access and cost versus health, may partly explain socioeconomic disparities in personal food preferences and dietary intake.	Aim: To identify which FCVs are predominantly reported by AIs as most influential in their food purchasing and eating decisions. We additionally explore the extent to which FCV endorsement varies across sociodemographic characteristics as one potential explanation for socioeconomic nutrition disparities. Finally, we employ audience segmentation techniques to understand how different groups of AI …	Quantitative	Paid participants - received $20 gift card	Participants had to be aged at least 18 years, live within the two jurisdictional territories, self-identify as AI or Alaska Native, and shop at tribally-owned convenience stores at least three times per week.	83 *73 completed data needed for cluster analysis - so this is what is reported in relation to the segments	Mean: 41.5 ± 14.9 years Range: 18-75 years <30 years: 28.2% 31-45 years: 34.6% >45 years: 37.2%	Female: 72.8% Male: 27.2%	Employment The majority were employed (70.0%) Marital status 50.8% married/live with partner Income Household income was relatively balanced across the earning categories ranging below $20,000 per year to above $40,000 per year Household size Most participant incomes (71.3%) supported three or fewer people	Food choice values questionnaire (Lyerly and Reeve, 2015) Slightly adapted to be relevant to this study Response options included “not at all” (1), “a little” (2), “moderately” (3), “quite a bit” (4), and “very” (5) Uses 25 items to measure eight FCV subscales: Convenience (3 items) Accessibility (3 items) Tradition (4 items) Comfort (3 items) Organic (4 items) Safety (2 items) Sensory appeal (3 …	Patterns of food choice value endorsement “When deciding what foods to buy or eat on a daily basis, how important are each of the following?” Sensory Appeal Taste Looks Smell Safety Bacteria/virus Care Accessibility Close to Home/Work Available Value Convenience Prepare Prep time Simple to cook Health/Weight Control Weight control Weight loss Calories Organic Additives Natural Environmentally Fri…	Post-hoc	Cluster analysis	2 step: Ward's method followed by k-means	Confirmatory factor analysis, MANOVA	4	Segment 1: Limited endorsement of Food Choice Values (FCVs) N = 17 (23%) Least likely to strongly endorse any of the eight FCVs Endorsement of each FCV was below the total sample mean for that FCV Only two of the eight FCVs were moderately (averaged > 3) endorsed: sensory (M = 3.65, SD = 0.909) and accessibility (M = 3.31, SD = 0.939). This cluster also placed a lower priority on FCV subscales re…	Cluster 1: Limited endorsement of FCVs (23% sample) This cluster was the youngest, with a mean age of 32.8 (SD = 10.5; range: 18–53). Highest unemployment rates compared to all other clusters, with nearly one half of the members being unemployed (47.1%). Cluster 2: Safety and sensory (33% sample) Wider age range (20–75 years) than the others and the third oldest mean age (M = 43.8, SD = 14.8). Se…	We identified patterns of endorsement across FCVs that allowed us to describe four cluster groups, or segments, within our sample population. These segments differed by age and employment status, but not by income, education, sex, marital status, or food assistance program participation. Segment research, as conducted within this study, may be useful for the tailoring of healthy food messaging as…	No The THRIVE study has other aspects but not with segmentation
